# Supplementary material for: Development and Analysis of Silver Nitroprusside Nanoparticle-Incorporated Sodium Alginate Films for Banana Browning Prevention
Source: Nanomaterials (Basel). 2024 Jan 31;14(3):292. doi: 10.3390/nano14030292 (PMC10856574; doi:10.3390/nano14030292)
Supplement: Supplementary file 1 [file nanomaterials-14-00292-s001.zip]

Archive with 1 entries (1 files):
- nanomaterials-2804789-supplementary.pdf
